# Supplementary material for: Morphological, Genetic, and Microbiological Characterization of Tuber magnatum Picco Populations from “Alto Molise”, Central-Southern Italy
Source: Microorganisms. 2025 Oct 11;13(10):2340. doi: 10.3390/microorganisms13102340 (PMC12565911; doi:10.3390/microorganisms13102340)
Supplement: Supplementary file 1 [file microorganisms-13-02340-s001.zip]

Archive with 1 entries (1 files):
- microorganisms-3897188-supplementary.pdf
